# Supplementary material for: The Effects of Pulsed Electrospinning Process Variables on the Size of Polymer Fibers Established with a 23 Factorial Design
Source: Polymers (Basel). 2024 Aug 20;16(16):2352. doi: 10.3390/polym16162352 (PMC11360675; doi:10.3390/polym16162352)
Supplement: Supplementary file 1 [file polymers-16-02352-s001.zip]

Archive with 1 entries (1 files):
- polymers-3079327-supplementary.pdf
